# Supplementary material for: Rab10 inactivation promotes AMPAR trafficking and spine enlargement during long-term potentiation
Source: eLife. 2025 Sep 23;13:RP103879. doi: 10.7554/eLife.103879 (PMC12456950; doi:10.7554/eLife.103879)
Supplement: Figure 1—figure supplement 1—source data 2. [file elife-103879-fig1-figsupp1-data2.zip]

Archive with 2 entries (2 files):
- Figure 1 - figure supplement 1G Bottom Panel with annotation.jpg
- Figure 1 - figure supplement 1G Top Panel with annotation.jpg
