# Supplementary material for: Rab10 inactivation promotes AMPAR trafficking and spine enlargement during long-term potentiation
Source: eLife. 2025 Sep 23;13:RP103879. doi: 10.7554/eLife.103879 (PMC12456950; doi:10.7554/eLife.103879)
Supplement: Figure 4—figure supplement 1—source data 2. [file elife-103879-fig4-figsupp1-data2.zip]

Archive with 10 entries (10 files):
- Figure 4 - figure supplement 1E bottom panel with annotation.jpg
- __MACOSX/._Figure 4 - figure supplement 1E bottom panel with annotation.jpg
- Figure 4 - figure supplement 1E middle panel with annotation.jpg
- __MACOSX/._Figure 4 - figure supplement 1E middle panel with annotation.jpg
- Figure 4 - figure supplement 1E top panel with annotation.jpg
- __MACOSX/._Figure 4 - figure supplement 1E top panel with annotation.jpg
- Figure 4 - figure supplement 1F bottom panel with annotation.jpg
- __MACOSX/._Figure 4 - figure supplement 1F bottom panel with annotation.jpg
- Figure 4 - figure supplement 1F top panel with annotation.jpg
- __MACOSX/._Figure 4 - figure supplement 1F top panel with annotation.jpg
